# Supplementary material for: Obstetric admission and maternal mortality in the intensive care unit in Africa: A systematic review and meta-analysis
Source: PLoS One. 2025 Apr 16;20(4):e0320254. doi: 10.1371/journal.pone.0320254 (PMC12002433; doi:10.1371/journal.pone.0320254)
Supplement: S4 File — (XLSX) [file pone.0320254.s004.xlsx]

## Sheet: Sheet1
No	Authors	Year of publication	Studydesign	Yearcat	data collection period	Countries	Region	Name of data extractors	Date of extraction	Eligibility confirmation	sample size	sample cat	cases	response rate	proportion of admission	SE of admission	proportion of HDP	SE of HDP	proportion of hemorrhage	SE of hemorrhage	proportion of sepsis	SE of sepsis	proportion of non-obstetric causes	SE of non-obstetric causes	proportion of mortality	SE of mortality
1	Author A, et al	2021	retrospective study	2020 and after	10 years	Ghana	W/ Africa	Alemwork Abie&Molla Getie	45352	Met all inclusion criteria (study population, outcome measure, publication year	1721	>=1005	443	100	25.7	1.05334	70.4	2.16885	14.4	1.66808	9.3	1.37989	8.6	1.33205	26	2.08401
2	Author B, et al	2022	retrospective study	2020 and after	5 years	Nigeria	W/ Africa	Alemwork Abie&Molla Getie	45352	Met all inclusion criteria (study population, outcome measure, publication year	671	<1005	170	100	25.3	1.67826	52.4	3.8304	42.9	3.79597	2.3	1.14971	5.8	1.79273	26.5	3.38487
3	Author C, et al	2016	retrospective study	before 2020	14 years	Nigeria	W/ Africa	Alemwork Abie&Molla Getie	41699	Met all inclusion criteria (study population, outcome measure, publication year	1336	>=1005	231	100	17.29	1.0346	80.52	2.6058	12.56	2.18044	43.7	3.26354	6.93	1.67096	15.15	2.35899
4	Author D, et al	2015	retrospective study	before 2020	5 years	Nigeria	W/ Africa	Alemwork Abie&Molla Getie	45353	Met all inclusion criteria (study population, outcome measure, publication year	349	<1005	101	100	28.9	2.42645	51.5	4.97295	24.7	4.29126	13.19	3.36703	15.79	3.62838	32.7	4.66789
5	Author E, et al	2022	retrospective study	2020 and after	5 years	Nigeria	W/ Africa	Alemwork Abie&Molla Getie	45353	Met all inclusion criteria (study population, outcome measure, publication year	917	<1005	118	100	15.4	1.19196	27.2	4.09646	42.3	4.54796	13.19	3.11506	11.9	2.98071	31.36	4.27106
6	Author F., et al	2015	retrospective study	before 2020	4 years	S/Africa	S/Africa	Alemwork Abie&Molla Getie	45353	Met all inclusion criteria (study population, outcome measure, publication year	2073	>=1005	138	100	6.7	0.549134	52.9	4.24912	18.1	3.27749	1.4	1.00014	5.8	1.98976	34.8	4.05484
7	Author G., et al	preprint	retrospective study	2020 and after	5 years	Ethiopia	E/Africa	Alemwork Abie&Molla Getie	45354	Met all inclusion criteria (study population, outcome measure, publication year	1200	>=1005	154	100	13	0.970824	47.8	4.02521	12.9	2.70112	4.5	1.6705	20.8	3.27065	29.9	3.68922
8	Author H, M.	2017	retrospective study	before 2020	4 years	S/Africa	S/Africa	Alemwork Abie&Molla Getie	45354	Met all inclusion criteria (study population, outcome measure, publication year	720	<1005	210	100	11.6	1.19341	20	2.76026	16.2	2.54255	0.5	0.486729	52.8	3.44491	9.05	1.97978
9	Author I., et al	2019	prospective study	before 2020	1.5 years	Malawi	S/Africa	Alemwork Abie&Molla Getie	3/3/2024/	Met all inclusion criteria (study population, outcome measure, publication year	456	<1005	105	100	23	1.97073	11	3.05349	24.7	4.20873	13.19	3.30227	4	1.91237	41	4.7998
10	Author J., et al	2021	prospective study	2020 and after	1 year	Rwanda	E/Africa	Alemwork Abie&Molla Getie	45354	Met all inclusion criteria (study population, outcome measure, publication year	747	<1005	94	100	12.6	1.21417	17.02	3.87617	25.5	4.49557	31.9	4.80734	25.5	4.49557	54.3	5.138
11	Author K, et al	2016	prospective study	before 2020	4 years	Nigeria	W/ Africa	Alemwork Abie&Molla Getie	45333	Met all inclusion criteria (study population, outcome measure, publication year	870	<1005	101	100	11.6	1.08566	41.6	4.90447	37.6	4.81976	11.9	3.22182	15.79	3.62838	42.6	4.9204
